# Supplementary material for: BCMA- and CST6-specific CAR T cells lyse multiple myeloma cells and suppress murine osteolytic lesions
Source: J Clin Invest. 2024 Jan 2;134(1):e171396. doi: 10.1172/JCI171396 (PMC10760955; doi:10.1172/JCI171396)
Supplement: Supporting data values [file jci-134-171396-s078.xlsx]

## Sheet: 1G
	MOCK-CAR-T					BCMA-CAR-T					BCMA-CST6-CAR-T
CD4	39.8	36.8	38			38	38.4	36.3			40.2	37	38.4
CD8	58.7	55	60.6			55.1	60.1	57.1			58.4	53.4	60.2

## Sheet: 2B
	MOCK-CAR-T							BCMA-CAR-T							BCMA-CST6-CAR-T
1:5	0.0032	0.0043	0.0036	0.0053	0.0039			0.153	0.204	0.223	0.208	0.187			0.172	0.188	0.149	0.203	0.22
1:2	0.0042	0.0023	0.0048	0.0038	0.0091			0.22	0.318	0.304	0.331	0.289			0.283	0.359	0.302	0.329	0.308
1:1	0.0321	0.0541	0.0462	0.052	0.0962			0.441	0.462	0.447	0.503	0.461			0.432	0.382	0.31	0.404	0.371
2:1	0.0923	0.102	0.089	0.142	0.079			0.662	0.704	0.672	0.665	0.722			0.573	0.553	0.562	0.578	0.678
5:1	0.122	0.112	0.152	0.171	0.104			0.802	0.812	0.883	0.701	0.774			0.799	0.715	0.8	0.759	0.704

## Sheet: 2C
	MOCK-CAR-T							BCMA-CAR-T							BCMA-CST6-CAR-T
1:5	0.0043	0.0027	0.0053	0.0062	0.0044			0.152	0.183	0.159	0.166	0.138			0.141	0.147	0.152	0.169	0.147
1:2	0.0182	0.0162	0.0232	0.0131	0.0142			0.283	0.266	0.267	0.302	0.261			0.326	0.327	0.252	0.363	0.276
1:1	0.0323	0.0353	0.042	0.0412	0.0382			0.332	0.342	0.336	0.421	0.391			0.461	0.425	0.436	0.342	0.371
2:1	0.0972	0.0782	0.1821	0.0873	0.0983			0.521	0.662	0.568	0.671	0.602			0.502	0.482	0.428	0.512	0.604
5:1	0.142	0.1923	0.118	0.0147	0.162			0.672	0.682	0.724	0.769	0.842			0.6762	0.582	0.682	0.878	0.721

## Sheet: 2D
	MOCK-CAR-T							BCMA-CAR-T							BCMA-CST6-CAR-T
1:5	0.0024	0.0029	0.0043	0.0028	0.0033			0.263	0.202	0.196	0.184	0.243			0.223	0.172	0.162	0.168	0.182
1:2	0.0138	0.0145	0.0153	0.0256	0.0264			0.423	0.409	0.471	0.442	0.361			0.472	0.436	0.364	0.416	0.442
1:1	0.0263	0.0637	0.0562	0.0662	0.0538			0.653	0.603	0.546	0.672	0.562			0.428	0.507	0.572	0.511	0.499
2:1	0.0821	0.0672	0.092	0.0682	0.1582			0.672	0.771	0.752	0.771	0.675			0.628	0.667	0.682	0.703	0.636
5:1	0.112	0.128	0.092	0.098	0.169			0.887	0.902	0.923	0.882	0.864			0.804	0.882	0.911	0.852	0.931

## Sheet: 2E
	MOCK-CAR-T							BCMA-CAR-T							BCMA-CST6-CAR-T
MM1.S	8.72	10.1	7.6	11.2	8.92			77	67.9	77.2	75.1	65.4			70.1	66.3	71.6	70.3	76.6
OPM2	7.23	3.22	11.2	9.1	6.9			70.5	60.8	66.4	65.2	70.4			63.9	60.8	63	68.2	59.3
H929	8.4	4.47	6.29	5.88	9.1			75.5	80.7	82.1	78.1	72.5			75.8	66.9	74.3	79.1	80.1

## Sheet: 2F
	MOCK-CAR-T							BCMA-CAR-T							BCMA-CST6-CAR-T
MM1.S	120	89	105	121	111			4102	3829	3943	3742	4002			3840	3900	3760	3458	3584
OPM2	92	110	125	146	130			3856	3741	3658	3964	3775			3741	3625	3720	3801	3294
H929	105	124	150	89	93			4216	3987	4058	4362	3956			3852	3672	3985	4205	4163

## Sheet: 2G
	MOCK-CAR-T							BCMA-CAR-T							BCMA-CST6-CAR-T
MM1.S	67	72	106	114	126			2430	2570	2210	2241	2035			2170	2080	1980	1856	1785
OPM2	75	94	111	102	116			2085	1960	2156	2314	2236			1954	2064	2101	1976	2095
H929	82	68	78	91	125			2565	2487	2238	2451	2225			2340	2205	2176	2276	2141

## Sheet: 2H
	MOCK-CAR-T							BCMA-CAR-T							BCMA-CST6-CAR-T
MM1.S	2.2	2.5	2.4	1.3	5.2			1.5	1.4	1.9	2.3	1.6			50	64	66	48	52
OPM2	1.8	1.9	2.5	6.2	5.1			3.2	3.5	4	1.8	5.6			48	49	40	52	45
H929	2.1	2.8	3.9	4.8	7.2			4.5	4.4	5.1	5.8	6.6			62	50	58	57	60

## Sheet: 3C
	PBS	MOCK-CAR-T	BCMA-CAR-T	BCMA-CST6-CAR-T
P1	8.06	7.54	0.46	1.98
P2	17.5	16.6	3	2.4
P3	22.7	21.7	1.45	2.2

## Sheet: 4B
MOCK-CAR-T	BCMA-CAR-T	BCMA-CST6-CAR-T 1:5	BCMA-CST6-CAR-T 1:2	BCMA-CST6-CAR-T 1:1	BCMA-CST6-CAR-T 2:1	BCMA-CST6-CAR-T 5:1
2.2	1.5	10	19	25	50	50
2.5	1.4	9.5	22	37	42	64
2.4	1.9	8.9	28	33	44	66
1.3	2.3	12	20	32	43	48
5.2	1.6	16	27	24	40	52

[truncated: 27 more sheets: 4D, 4F, 5C, 5D, 5E, 5F, 5G, 6B, 6C, 6D, 6E, 6G, 6H, 6I, 6J, 7B, 7C, 7D, 7E, 7G …]
